# Supplementary material for: The Effects of Physical Exercise on Depression and Anxiety in Cancer Patients: A Systematic Review
Source: Clin Pract. 2025 Sep 28;15(10):180. doi: 10.3390/clinpract15100180 (PMC12563091; doi:10.3390/clinpract15100180)
Supplement: Supplementary file 1 [file clinpract-15-00180-s001.zip]

Archive with 1 entries (1 files):
- clinpract-3837094-supplementary.pdf
